# Supplementary material for: Sexual selection contributes to partial restoration of phenotypic robustness in a butterfly
Source: Sci Rep. 2018 Sep 25;8:14315. doi: 10.1038/s41598-018-32132-8 (PMC6156326; doi:10.1038/s41598-018-32132-8)
Supplement: Supplementary file 1 — Morphological measurements [file 41598_2018_32132_MOESM1_ESM.xlsx]

## Sheet: Morhological measurements
type	family	indiv	temp	aesb	aeswl	aesww	aesy	bhp	bhpcat	bsa	fw	hw	pesb	peswl	pesww	pesy	ssa	yhp	yhpcat
C	C01	C190101M	19	145860270325259	0.388757554692164	0.1877182272	195901656253440	0	0	0.513282804518311	76113886596866	9423276205451	349104876286771	125086026570035	0.611582539954227	398871172212658	0.335905490171366	0	0
C	C01	C190103M	19	148934957422796	0.357158285385711	0.245313880907075	192870265067771	0	0	0.52051407499361	716233907509028	857548325624919	309811543236894	0.99492628092844	0.457851216899764	362309687040016	0.512794273930254	283028081841212	1
C	C01	C190104M	19	158229875089441	0.377308967035462	0.179181065824337	209531814336446	0	0	0.377099814237195	807713501543868	103360210338255	350876897105773	145860270325259	0.419657428331401	389818141243733	0.40837086073312	0	0
C	C01	C190105M	19	153323649434507	0.413169670701414	0.192760611609127	204011131429132	0	0	0.60919764330679	769166990203249	101356597799564	339214102575021	150195437892558	0.366357929592274	386724353582498	0.536594873517145	0	0
C	C01	C190106M	19	119515576002681	0.281855304678939	0.208001433674379	177746242772057	0	0	0.433179054657878	683351343969953	860279543148027	309132146399891	105168754026832	0.36726521990339	366678406046259	0.584374182801155	0	0
C	C01	C190107M	19	163999087328692	0.382513474504806	0.1877182272	208118107638262	0	0	0.40185711955903	711620704788838	893917779519582	330072254094853	113341330008385	0.456823875552324	388375155500567	0.378321140707337	0	0
C	C01	C190108M	19	149548854336	0.35040735744	0.0989361927134954	202736651002441	0	0	0.406518515586738	788271119096765	94503724741585	361110326889120	150507933073085	0.501558685375995	413607720534777	0.539663456273376	310053787849974	1
C	C01	C210101M	21	1121170149782	0.250603638016224	0.131551657398297	139650810393446	0	0	0.683739268867785	634952298270614	87421990768626	NA	0.55067568466687	0.307626337251071	NA	0.522697196058988	262719632061588	1
C	C01	C210102M	21	132258115567220	0.238516263111903	0.171818871517607	180319184296909	0	0	0.489283739380022	63011239370068	84300702126276	220431080725445	0.458876258220606	0.325618835936512	24480340974473	0.437148365685839	0	0
C	C01	C210103M	21	131884579695609	0.256624540717178	0.194076398976831	180523175159374	0	0	0.456974565384476	600310096564477	803791199699088	225180165630146	0.526950174728231	0.320101014608550	255401055604063	0.305784526101491	0	0
C	C01	C210104M	21	118116721315349	0.225348762468743	0.137802170677988	153553305863344	0	0	0.499507259707169	659533255978583	908289957104947	254532656715255	0.823134853609414	0.419284067556124	287465743608987	0.451142731489549	206775590815391	1
C	C01	C210105M	21	127723521025121	0.225348762468743	0.144460393629065	176482867533167	0	0	0.540548917964229	711948163016246	960927967550295	289198462273934	0.633964101182422	0.414683117786076	344676429423069	0.570003241335819	283418089028898	2
C	C01	C210107M	21	140302544754570	0.289529968462833	0.188134916341356	215908605460026	0	0	0.399653643052482	819905023241218	105789158728371	331019269957326	103991304581698	0.444442697334531	375191297783071	0.553031892261138	289621986175084	1
C	C01	C210108M	21	153092369749312	0.312863712	0.238105523590474	192270469937316	0	0	0.471935814643715	826598125471758	108653878451883	268317435328529	0.76844830610361	0.489509247305047	319683032516236	0.521587824515276	301269551553114	1
C	C01	C210109M	21	112090820433632	0.203722089547112	0.107107282235935	143378991327857	0	0	0.500743852758187	583051968447449	80548246746702	208618874458199	0.409074537742038	0.274893103160329	241767343923326	0.552813071268571	279301937173101	1
C	C01	C210110M	21	0.91615128137529	0.163169749101682	0.159529817258307	142392521192684	0	0	0.423489864661419	448621369991248	656661699215157	243035302452336	0.732528808944842	0.296808578140486	29782127626186	0.390763404121907	245287971330336	1
C	C01	C230101M	23	149560635350658	0.187822486151220	0.175315380152272	199631565849947	0	0	0.463869971080486	784816614719712	93732938452455	220406212197232	0.481972615680735	0.350909813878602	265981264621633	0.559214857516232	348539025641136	3
C	C01	C230102M	23	162161218704849	0.33795074171807	0.206584835350707	204616694691256	0	0	0.59542718735594	663941347501385	8873614180873	NA	0.72595168786227	0.488227807286606	NA	0.661623082037632	326027427652685	3
C	C01	C230103M	23	117678352574607	0.181568804947507	0.109278596618657	167789482541725	0	0	0.417062634112297	68494545380228	922205132548765	250291751758058	0.51950451773215	0.477565729850202	296600739366739	0.476093413502489	34401179493734	3
C	C01	C230104M	23	163319652439776	0.3441500832	0.201791030898676	206490997989678	0	0	0.435306198260042	760728643573885	991590292338702	29409788022623	0.581960144607008	0.395002052456126	349169919502042	0.565591199462431	271665110763594	2
C	C01	C230105M	23	130301632621365	0.231603689204118	0.188134916341356	173398767581329	0	0	0.58116311195674	767115878229374	990813028853865	279144571104179	0.525759997771652	0.483270642244484	321697538301053	0.576898647031828	3130483340236	3
C	C01	C230106M	23	165193225021567	0.325919305536235	0.201791030898676	202751134847188	0	0	0.410436938011777	728587359099052	916976596236412	NA	117293435979004	0.413169670701414	NA	0.621309130802364	283789596440534	3
C	C01	C230107M	23	137035734449978	0.269135541487835	0.156556951466613	194011830598107	0	0	0.448613567924296	678482651863543	87334188782376	299733886476220	0.576518776349708	0.475923194529089	33789280896	0.552528095092205	327787060387774	3
C	C01	C230108M	23	165234697661678	0.358034211374129	0.231603689204118	211607841177838	0	0	0.386697404748393	796687875073773	100921186310373	27738857347286	0.569446335429818	0.406337580118713	322326766925155	0.619156542898739	362355916220698	3
C	C01	C250101M	25	133285816557377	0.281646857488085	0.164603185852768	NA	0	0	0.468816343284561	795324065533249	989992584064315	234035440737096	0.351300116485487	0.250369173310579	NA	0.550584150460562	339681928883152	3
C	C01	C250102M	25	147047275968918	0.308198547528604	0.206584835350707	NA	0	0	0.767354332329876	78501452903298	100107578560736	NA	0.513249081434356	0.533668830055274	NA	0.642896076162122	364098668693674	3
C	C01	C250103M	25	147008662535287	0.292155075933582	0.206395220959812	180263806545397	0	0	0.524157698962866	916825461669916	125731364777528	276574352739317	0.507803924072414	0.488227807286606	NA	0.528060854807028	365847054502094	3
C	C01	C250104M	25	157337788986132	0.288920787258131	0.169409272208985	207456716668588	199454876481302	1	0.471905281481961	90094193841959	113666868084876	290693997502297	0.582464515764461	0.55237946808985	NA	0.581051157030311	350551751693298	3
C	C01	C250105M	25	0.913904839066713	0.223341744161630	0.0638119269033229	125772768750249	0	0	0.519898322898246	654614185683342	912309416885331	NA	NA	NA	NA	0.564176496301183	352263657585967	3
C	C01	C250106M	25	119749581982404	0.27532006656	0.131551657398297	153406620582392	0	0	0.505624069778463	80251735121005	106229248192239	NA	0.519692900998933	0.500933787222886	NA	0.932253761240204	280867311984911	3
C	C01	C250107M	25	119986394779935	0.312863712	0.120361073185603	159914678890153	0	0	0.427845929071591	661667132119825	90662747687349	242479670806847	0.62622780586645	0.457851216899764	292327905569271	0.568649604498078	287927174565265	2
C	C01	C250108M	25	137672831655098	0.238105523590474	0.10637366208	181470662263721	0	0	0.431713462893707	81237708245289	106112298825308	259894663402227	0.450914655327756	0.419657428331401	NA	0.505965023418044	296708365425849	2
C	C01	C250109M	25	159565400710599	0.269353671099344	0.156931639560871	195901656253440	208192523685902	2	0.457977070862051	688982905792961	963511648948966	258759285267219	0.40222155976401	0.376737797832003	NA	0.741787898221572	324679855779265	3
C	C01	C250110M	25	150429870136830	0.351801297852848	0.259280787429984	200874096951613	0	0	0.607899983932264	771200109966827	103702062333901	NA	0.559142687605608	0.556932559476643	NA	0.624993465653959	362484862250642	3
C	C01	C280101M	28	122042515848825	0.276455411857384	0.220430192612034	171541778150285	2164327364367	1	0.566481750013576	697162164594047	93531425697127	259078357647762	0.521197515904738	0.444662881988778	30222893678472	102987336822659	3858652448	3
C	C01	C280102M	28	135875092845032	0.25654824384	0.156931639560871	174618316140770	209891551779041	1	NA	659472082463572	852183048514308	192216498420483	0.33881854441797	0.271092389558695	231465869361050	0.823092619110978	333846027967745	3
C	C01	C280103M	28	113698306027675	0.183178964796137	0.150304885109252	14451594463809	208592102348527	1	0.478352867472252	578172481014861	80384877477204	251741582199523	0.475594006736268	0.44426647104	277893432122201	0.625639750911075	361386178872116	3
C	C01	C280104M	28	143929549492412	0.259280787429984	0.17520367872	189118803258267	217400261613974	1	0.474047691665002	704366245597026	93026204431983	306555992317805	0.590310071182638	0.634488842111178	329504164026655	0.742220451346414	350762563268329	3
C	C01	C280105M	28	152180460066848	0.33163553472	0.270151972831505	191298699607733	190396841472232	1	0.422935178889562	662170914008145	886958392576644	245159014545083	0.510495415226583	0.550960014457168	272715241848448	0.670854274607788	348412234520606	3
C	C01	C280107M	28	148987526105026	0.282687556405712	0.252238788623345	189006973380485	232099167715349	1	0.641863037522794	582940416743607	774046477635837	NA	0.507456839519491	0.444970957462359	NA	0.639639205575077	37992022237089	3
C	C01	C280108M	28	155986956872548	0.283310140790731	0.294557487948756	214657340928068	238647607422005	2	0.493522760003473	703786896425458	969960057119466	280085548289139	0.521197515904738	0.538161962911777	335074552497466	0.669185128431927	319405648753983	3
C	C01	C280109M	28	138400382705485	0.239090113001915	0.231603689204118	172741572514002	232117471344392	2	0.583885652213098	680357440176507	945681368544489	276470282265975	0.547967193483167	0.555736140136764	322771652552586	0.816166680253215	370258778472017	3
C	C01	C280110M	28	141060946174313	0.281855304678939	0.206868931064146	174649704570302	223265795103785	2	0.389404678423874	572173878101791	902618812419285	271853902740242	0.51950451773215	0.541209008352485	305428061182057	0.678920118171017	344648447657177	3
C	C02	C190201M	19	110769661229992	0.213573887133870	0.127623853806646	155242204658861	0	0	0.435601352156993	83694724483468	968002504639135	310397385017518	0.748391972486938	0.563710609357878	358398184561788	0.649175729762769	307054942337302	1
C	C02	C210201M	21	122074593470114	0.388001461487598	0.137802170677988	147067244456460	0	0	0.449555007078364	716176332436077	951881484212887	402968946868925	0.44431053416642	0.45746623426037	456784876727561	0.750652692850685	253934220322921	1
C	C02	C210202M	21	104526450476471	0.200623474150398	0.107107282235935	145234826309343	0	0	0.396025285664102	597125475341881	792898715585193	246539781316879	0.450914655327756	0.42549464832	291685642477232	0.660981885640807	0	0
C	C02	C210203M	21	130800980712067	0.194378777346082	0.162809417968256	170199009558349	0	0	0.356708751046117	752560180098978	980445917280646	245706993849583	0.419424116794864	0.362975843931135	294443816804357	0.758998423729988	281148516510306	1
C	C02	C210204M	21	NA	NA	NA	NA	0	0	0.441687629066533	49756737888362	759739072007541	175833859663571	0.256624540717178	0.234543472910604	200241574778565	0.554573816929692	335149141597183	2
C	C02	C210205M	21	132748629710549	0.244354370525095	0.169986084474438	157137337188754	0	0	0.396920925075539	634290184931679	895306778154522	302226993542262	0.657132970567423	0.569549461747786	353538209517394	0.635858182377929	364504500514277	2
C	C02	C240201M	24	133080028637231	0.225609231169600	0.144053270996256	169113182807363	0	0	0.247109966931756	732542046922366	839135097606814	239035246988924	0.431933254748826	0.408451933741257	276657156361158	0.834496755025928	358126848913218	3
C	C02	C240202M	24	0.83242915928385	0.0753475595664007	0.0576892180371536	108296046433605	224858512386116	1	0.772957167511652	855475622998687	114063416399825	206324070637344	0.548716929056344	0.392964793241143	240013575594389	0.877853844715966	3706280636682	3
C	C02	C240203M	24	121470116829839	0.169409272208985	0.151343273174007	150195437892558	187654847114248	1	0.467808748946693	607057175425909	837911627306607	217754042583799	0.351300116485487	0.391167232030151	252856599140820	0.767395043212214	311036051173454	3
C	C02	C240204M	24	128312270358589	0.244354370525095	0.156556951466613	164037281611640	241450991786502	2	0.640372001457162	694787192834822	871197216356339	NA	0.55745957523297	0.476580887977483	NA	0.862119088692305	407059031845379	3
C	C02	C240205M	24	110782031903514	0.100311737075199	0.044245610468479	148928385032821	0	0	0.445504274285727	776601371498032	995735697591166	199016736213758	0.414163494150222	0.339338160792068	233417297627784	122238495308271	317396192436106	3
C	C02	C240206M	24	101069991444596	0.107107282235935	0.08510813104043	139811928484653	0	0	0.462989598249925	685348479312937	880358849839648	252783037251697	0.440860385224068	0.456823875552324	308103252948373	0.989966525814702	376965521856144	3
C	C02	C240207M	24	130814450151812	0.23777642112	0.156931639560871	168956832948544	227364971510598	2	0.549296668806621	826954371235642	108629049201673	NA	0.609016358321924	0.43175192256	NA	0.892072120372535	351655290388671	3
C	C02	C240208M	24	113272219434881	0.363137609895014	0.144053270996256	139559661367286	0	0	0.375323801995197	718709635645916	874849635046661	NA	NA	NA	NA	0.88171628967779	323358201309072	3
C	C02	C240209M	24	129241117655968	0.257766283893028	0.195583616015076	163959690155666	232219945006006	1	0.657735192774347	673297296855904	885004438538373	243833059220383	0.47033729085339	0.516897817523937	284444565136879	104660045200724	365463638773659	3
C	C02	C240210M	24	121289477631122	0.198859286239575	0.169062240218312	157555382118939	0	0	0.444211703771493	573598861157325	8161014699844	NA	0.204967521869517	0.188654483517731	NA	0.975951804569824	333693284619212	2
C	C02	C280202M	28	122031286689302	0.331871574276374	0.150435075592829	155807385051705	0	0	0.477767648538642	637913816085525	845007755047804	236061838744974	0.33881854441797	0.288446090185768	256823568785051	0.983091475559862	338366138448152	3
C	C02	C280203M	28	127801667040462	0.257234101055088	0.157554139583306	169646002447016	256451383001767	3	0.501298538530043	667208732891348	953594342633176	236532415290702	0.369391230252246	0.384962238747696	291621875414871	127648971571000	344707611387469	3
C	C02	C280204M	28	NA	NA	NA	NA	0	0	0.48411854618338	618003636170697	659497271557989	NA	NA	NA	NA	101127358385839	326769343702503	3
C	C02	C280206M	28	0.994985308899001	0.17079034891162	0.106557540630518	124576342979344	117649340314508	1	0.534223464620953	462205488765598	620493758075822	303555845262776	0.50683921344	0.506993690497363	349809053488182	0.887319124859566	29469407164362	3
C	C02	C280207M	28	104513339366542	0.175315380152272	0.088491220936958	135853479283782	275170531808862	2	0.835239728628598	763236757689308	945469060462982	253469042089768	0.400514433331663	0.596052586454238	287840736221452	145352607641736	376850549696926	3
C	C02	C280208M	28	102041544061329	0.238105523590474	0.131551657398297	134152515825761	216668160077478	2	0.412319816319912	663509534454253	753632515832688	227594534601239	0.450567196477987	0.363245413848672	26214021302261	0.926259083815924	337231712409095	3
C	C02	C280209M	28	0.86996366940154	0.306670280850283	0.100895515449338	123396874869971	161982314455068	1	0.439229709545373	708983046759275	911600523799623	207532195274956	0.507186720654937	0.496852792249725	266040139667785	0.952308959651993	351212839428176	3
C	C03	C190301M	19	0.913904839066713	0.257766283893028	0.112804615584800	125772768750249	0	0	0.54758172288813	722394440314773	889139048464659	314115166848	0.826055001424895	0.357541767051156	359798165763906	0.244764002337025	306888864939545	3
C	C03	C190302M	19	110215096306017	0.247933388303938	0.0871537451715422	143718569856755	0	0	0.433128166054955	672663971053444	899758050982038	341876300855924	0.94493128440999	0.389763397394525	391529904542119	0.551520500754338	258115854295170	2
C	C03	C190303M	19	114646515616570	0.295751375927727	0.150435075592829	152207472409043	0	0	0.433957650282593	722808261151607	863636889589475	277222672256724	0.888731213860283	0.405324568608326	339956621085627	0.378336407288213	271677621245331	3
C	C03	C190304M	19	121416920706930	0.19397550144	0.0957178903549844	152805660491395	0	0	0.643801893294144	713920109264814	888045122078592	332431496524272	0.669557582640805	0.369656121810313	NA	0.286507923314418	256252511506985	3
C	C03	C190305M	19	156476901888854	0.32537826048	0.17520367872	206513750356224	0	0	0.209488022791093	753592932970034	107894607177343	310195495593966	0.801810549080766	0.426643332037224	36195667847501	0.284502912359268	336868696376874	2
C	C03	C190306M	19	0.738464408199947	0.16894640448	0.137802170677988	106522628130603	0	0	0.472256412842127	777896810639427	101026980506920	270958037714592	0.569961780427572	0.388152797953662	324888139300816	0.336892729068064	253616143250051	1
C	C03	C190307M	19	0.926097726718732	0.21283932300718	0.107107282235935	136410013579093	0	0	0.336144666605102	663221659089499	780250191746295	295534844782393	0.644985065499412	0.252238788623345	337267081536	0.351981199834609	368920763570903	3
C	C03	C210301M	21	130783019301165	0.221228052342395	0.169409272208985	168988114492851	0	0	0.547174614064749	739954837564793	914428899258336	252865889646609	0.566620281581461	0.388152797953662	298361113765452	0.702802139522583	331047368853008	2
C	C03	C210302M	21	150801607368089	0.308198547528604	0.194378777346082	195856681929490	0	0	0.571382322475021	679709720605809	890538842425777	316113754090151	0.83242915928385	0.357158285385711	361411081740783	0.721686900067153	301472548204430	3
C	C03	C210303M	21	137864664708429	0.382155052055232	0.153398963587291	181772470437617	0	0	0.505674958381385	686769863926412	840092283194622	283498721121913	0.539034304907402	0.463080570709986	328015483000484	0.636830154693751	365531056123544	3
C	C03	C210304M	21	118500615736838	0.222199323656193	0.107107282235935	167407522438596	0	0	0.623680539698556	771721884065444	101497296884088	322492532749706	0.633964101182422	0.452085357398404	364227113452547	0.56996253045348	367845923522775	3
C	C03	C210305M	21	118269104404867	0.150304885109252	0.0628848278392437	167069222208	0	0	0.479721770890869	67162042285621	100112616379619	267870541116567	0.615793360355231	0.406337580118713	297940886636104	0.675775202510401	339636900458143	2
C	C03	C210306M	21	124021953610189	0.264661250197609	0.151343273174007	175275175837328	0	0	0.4939654908489	769771528469233	102315942452608	241022048987504	0.501207276032447	0.276455411857384	291490269816840	0.817555939113001	363967959900250	2
C	C03	C210307M	21	122642575104	0.281855304678939	0.200623474150398	165234697661678	158079832268920	1	0.387124869012943	808731860646686	101089593398755	168832808350224	0.269353671099344	0.206584835350707	209955562018431	0.84150920450866	343391282982459	2
C	C03	C210308M	21	118264138487970	0.226648112632584	0.131551657398297	165192039936	0	0	0.586155283903446	526236166771102	774802150468317	230322096685336	0.42554065520215	0.156431856	279702958189264	0.639517072928063	349986538947618	3
C	C03	C210309M	21	112216498482813	0.244754623652523	0.144460393629065	150394728596240	0	0	0.550288996563611	719623639929011	971287882239395	282508829182156	0.663389120712527	0.488227807286606	339170238582753	0.636911576458427	282856909108347	1
C	C03	C210310M	21	147131125404706	0.315914898115351	0.188654483517731	185422368285760	0	0	0.464287257624451	723560335542028	885706134739962	340737166971798	0.921180433933235	0.47033729085339	388926718066661	0.525150026719857	35985230375749	3
C	C03	C230301M	23	110144024174618	0.138934035034191	0.11263093632	151437671588313	0	0	0.541129048037547	690541031204695	876004734947738	250923718804572	0.413406512033963	0.313426360752650	285963594131399	0.637914081936002	337390409101602	3
C	C03	C230302M	23	128371759285804	0.237858739426472	0.162809417968256	167736970835914	219879675509659	1	0.666269211484463	672523631813127	90486424026437	208573826520412	0.373449727564086	0.393064416716756	252491676761738	0.599198032832503	324787134769729	3
C	C03	C230303M	23	0.988669131222463	0.239825902403180	0.088491220936958	147047275968918	0	0	0.540157075721725	694560490985078	914810334116635	289129407067277	0.531905116622002	0.345059031849914	33795074171807	0.757883963325984	299104203868857	2
C	C03	C230304M	23	123908250213734	0.263475087364116	0.150695119132801	153991252075915	17916778760262	1	0.528091387968782	555624643070471	759210101024805	230043987834802	0.327537078368107	0.235626051057299	281514761103528	0.724119375286852	35985230375749	3
C	C03	C230305M	23	114591860221953	0.260260488707375	0.113324056316292	157077525661480	0	0	0.447249753365971	743797973684265	104054709655725	294262250809412	0.47555284224	0.376269832682712	NA	131197433852791	365679795258092	3
C	C03	C230306M	23	120791326935396	0.23777642112	0.156431856	154555940377514	0	0	0.367283402733429	600997398997828	755025112909688	264191129208295	0.569927431930814	0.414163494150222	318580685583326	0.927164900947946	341552836590915	3
C	C03	C230307M	23	NA	0.295751375927727	0.175315380152272	NA	0	0	0.427845929071591	368246568151810	512907537382972	NA	0.545281151393688	0.263103314796594	NA	0.28919484154873	341184456633444	3
C	C03	C230308M	23	134554677026498	0.414163494150222	0.164603185852768	185992674566629	0	0	0.337381259656121	595945186346388	77642864627918	270477147933167	0.801028866663327	0.249114967935669	311652461943026	0.446415180278041	322624242999326	2
C	C03	C230309M	23	124085077143280	0.237858739426472	0.150695119132801	167111400755051	0	0	0.520407208927472	76448901552599	100243239826377	275633462956579	0.569446335429818	0.578417232121399	322760128470283	0.959662362774306	355540889737949	3
C	C03	C250301M	25	114021547690260	0.263103314796594	0.125769655678487	160889840689361	189385584616978	1	0.553087869724353	534930002786686	671325350607336	252151848273115	0.438053889335885	0.338413846754399	291609120329102	0.599396498383901	328837803649749	3
C	C03	C250302M	25	109518388151801	0.256624540717178	0.115378436074307	144564703533638	234694853680089	1	0.393913408642815	678083224794947	941809444888542	231138323754256	0.394406870723086	0.429205227953995	274876723031444	0.804614967389789	362655937988827	3
C	C03	C250303M	25	1095022992	0.157554139583306	0.0940674581706781	140823428744043	228758375992977	1	0.407688953453957	734362858604438	913424933923754	258426183650144	0.419983846737142	0.406770955631007	310383509323404	0.768341571226574	359471948803692	3
C	C03	C250304M	25	110192002891434	0.294690381024748	0.0638119269033229	141419935126421	192447567157112	1	0.447178509321880	667744900758203	977358453993654	220576682943795	0.449566756423335	0.33789280896	263716458482402	108802377478622	353090028615933	3
C	C03	C250305M	25	129539178823881	0.238516263111903	0.151343273174007	174767360972964	189179091467508	2	0.531709567636577	531867728594111	718677249667381	255898036910808	0.413169670701414	0.42554065520215	306205838204536	0.566552994057668	297797437899368	3
C	C03	C250306M	25	122656940453537	0.2190045984	0.162809417968256	175857238790959	184269120040318	1	0.60676516808709	817659595396133	659227388403531	216938894759124	0.413027500712448	0.308896476167666	264801754091432	0.863727168544658	322083888692774	3
C	C03	C250307M	25	NA	NA	NA	NA	0	0	0.382641583095464	508895274486707	750663801133658	NA	0.41923737408	0.332578687807342	NA	0.624835710984899	332315435228373	3
C	C03	C250308M	25	100165260866021	0.257234101055088	0.103197610479906	129599615133422	155571286355322	1	0.465742671668037	500377762132035	749497905906402	295377810153007	0.599980919303718	0.40046555136	329035063703687	0.768733413469078	292671721130986	2
C	C03	C250309M	25	125651301799823	0.231857131215974	0.157554139583306	157715587134008	171877413142004	2	0.426604247160280	527301305620694	68842154883169	24815753247014	0.409935043739034	0.440193794874706	30038370690177	0.694868606326953	329936710078389	3
C	C03	C250310M	25	122802095703025	0.19397550144	0.145136393547716	168072762249694	183395549843244	1	0.533943577304878	651073318696862	918351201103115	198347697636667	0.319182326170646	0.301974265542658	242334303161873	101114127349079	349840842748029	3
C	C03	C270301M	27	114321616194325	0.25654824384	0.162809417968256	155332973362394	256474574631363	3	0.607915250513141	752909228978742	977538376096626	292702688521371	0.514962645474763	0.464557840102927	334504423427345	0.944904667926758	346759731165026	3
C	C03	C270302M	27	130175368406718	0.244354370525095	0.194881698697262	164710190716008	206829003683868	2	0.456124725715669	50957178159388	739116400564946	258432243875355	0.450567196477987	0.48181011648	304104171815812	0.771761285342972	336974616449921	3
C	C03	C270303M	27	142831793486378	0.34556926482173	0.239825902403180	226734471223119	253113102470667	2	0.378071786553016	546941602381065	726989650824665	31266654573449	0.520295269095655	0.45746623426037	375880979147182	0.822278401464217	313406407485060	3
C	C03	C270304M	27	140363925551441	0.284069224248111	0.150695119132801	189893582968721	234915593147052	3	0.561881420309375	64147987216642	815435758203405	300428020895306	0.532787703152592	0.482459784891035	34665807548222	0.902254929817343	346789134194856	3
C	C03	C270305M	27	113594950173914	0.200330521732041	0.128997013099882	151220337680331	272480215671122	3	0.70466466238955	72171433476554	897667356145509	211612466839718	0.315914898115351	0.329325283167497	239124500202829	102348175969951	369932767566671	3
C	C03	C270306M	27	133303440739827	0.269716828431721	0.169986084474438	174595892379102	263768649133609	2	0.560843292809754	678939654005091	903324107062933	276501436719288	0.401685816091299	0.332578687807342	315263558473906	0.796248881069317	347828888642025	3
C	C03	C270307M	27	136925689101573	0.281855304678939	0.176206442462392	182842007424179	248577526011772	3	0.621354930544994	675830600065743	900841182041926	296357746285010	0.584310151867165	0.44930540570475	347251097019792	0.945896995683748	355884859935581	3
C	C03	C270308M	27	117118055690830	0.156556951466613	0.114184539866617	169003173912113	272239997897382	2	0.680299199310219	73409657389204	100210494003636	254427264784403	0.4548483188411	0.471252102114598	299550952186066	113289734484335	380887388217733	3
C	C03	C270309M	27	0.777515109384328	0.112804615584800	0.08760183936	103292417675353	244110840616553	3	0.610480036100439	599226965504589	84889047402993	212770327601075	0.388757554692164	0.395447850889068	242208247297081	0.942400948662967	359878276070838	3
C	C03	C270310M	27	120765392832	0.251539311356975	0.196482396620572	160855767264938	202763049715986	2	0.471503261518873	608586513301167	872219173901217	246940456082824	0.374444408631063	0.369391230252246	285453805843508	113566059598205	344567080940805	3
C	C04	C190401M	19	127047323887717	0.232278920051463	0.126545540000658	158041703609617	0	0	0.371425735011327	809447950616513	107078120674059	357007519174521	0.856858257887482	0.372557498706095	401995660408853	0.593788574341833	273460727398031	1
C	C04	C190402M	19	0.969897691745578	0.147278743974378	0.0815848745508412	136431538973895	0	0	0.333478103811959	738256372912742	899880398012058	274845384412587	0.594737376143625	0.350909813878602	321607461040947	0.515323437495506	324239902876212	1
C	C04	C190403M	19	102893640422035	0.13766003328	0.101089359077512	141913269210550	0	0	0.526116910175386	78697927839743	102352286717409	259695727487656	0.607052355541028	0.249114967935669	313306413804911	0.553286335275751	0	0
C	C04	C190404M	19	255042844337571	0.406915311567046	0.213115081261037	295757333258917	0	0	0.52297199451477	73858742958221	975030261981203	396224320837504	109680932759532	0.385825782494102	43838893812362	0.530513685467897	0	0
C	C04	C210401M	21	139572285552089	0.394654972194891	0.22742415942055	176672451120975	0	0	0.504616475440596	725309178382911	90864980131089	280462730424857	0.847531569240142	0.38169372864	317401739231574	0.8516055033285	304478934870858	1
C	C04	C250401M	25	140801184392327	0.225609231169600	0.156431856	176459571295346	0	0	0.383109758242351	717442984040996	949675639230456	188469681793423	0.41298009984	0.333108037897443	217825953105498	0.667994335123539	307743205776786	3
C	C04	C250402M	25	115774792836321	0.16894640448	0.120361073185603	149595972827945	0	0	0.600821379265733	677946483996688	90005672167297	222790598601053	0.489069131010222	0.463418647462964	262180537346373	0.94738803174938	30246020586464	3
C	C04	C250403M	25	165362604813585	0.313426360752650	0.201110779882005	211052025724601	228133514537596	2	0.345559058145780	699569522331806	951514443122825	272852315887193	0.488428253904768	0.394654972194891	304119621450509	0.792442413570708	301759893033636	3
C	C04	C250404M	25	111774255645159	0.315914898115351	0.10637366208	154178018319254	0	0	0.457361318766688	561637639751779	734672324621549	185926351815636	0.41923737408	0.325618835936512	238402969707184	0.71523422521657	314059109694416	3
C	C04	C270401M	27	102116338418378	0.194076398976831	0.144460393629065	141613604305665	183844408606701	1	0.381695055081104	519967680703575	685409652827947	252320267995127	0.407924372754206	0.434418896928087	302978743600639	0.7137686334524	293885644952444	3
C	C04	C270402M	27	138287176369659	0.288920787258131	0.152246053155489	175829406144	189093735014347	1	0.492718720077296	666992826367782	90555514113978	230896810907645	0.375644972302441	0.300414336389058	264083661374625	113936528627481	327911461692884	3
C	C04	C270403M	27	136414318929780	0.275604341355976	0.144460393629065	180836308106158	254285316295107	2	0.510326176688509	773665042777537	103528977270842	262576730017893	0.507148120501096	0.457808457038181	322016865899535	121724520418753	362114311961722	3
C	C05	C190501M	19	0.745902784413629	0.00625727424	0.0139916905544983	0.94267035746173	0	0	0.588745513792205	85546122923045	120387678319274	291057432443846	102636465449977	0.26280551808	331484971775024	0.497039162465423	348180477668784	3
C	C05	C190502M	19	113944259492397	0.196482396620572	0.108017300987116	155817436492593	0	0	0.423815551720123	832819831792513	960359413704905	306915314905437	0.689323323542147	0.250369173310579	360658452957849	0.486581554564833	279955240391013	1
C	C05	C190503M	19	146528476171430	0.275959273043748	0.114184539866617	174605983428224	0	0	NA	726842114700229	909628577551055	321078051644855	100165260866021	0.419284067556124	364689596293408	0.599284543457471	202712757102633	1
C	C05	C190504M	19	123050534900428	0.225609231169600	0.120361073185603	170080494970178	0	0	0.240061895426979	796698670399951	998204228843935	382563115125107	127209015647441	0.413406512033963	426267364177853	0.515633857973334	0	0
C	C05	C190505M	19	112847993635080	0.346926217417163	0.209875358317475	143160363176161	0	0	0.244015939874063	7752915385884	945260350823535	36552980273923	0.846607123536103	0.426230162522074	407522008874181	0.566125529793118	216828885885727	1
C	C05	C190506M	19	135926951370121	0.291148220293442	0.213573887133870	165860264154451	0	0	0.351217870790770	84326610909104	105816866732228	332360821554330	0.938591136	0.448651362844015	386845827181832	0.600541491949659	332417694	2
C	C05	C190507M	19	0.970603886395171	0.27532006656	0.0938591136	128371759285804	0	0	0.316282844884419	703311902073613	96759228224436	NA	102041544061329	0.482824839217428	NA	0.576603493134877	319022349060746	1
C	C05	C210501M	21	134544492143087	0.256853295367310	0.17520367872	172212646613274	0	0	0.543332524544094	889218214189966	113568990460859	330432072523853	0.932858653176985	0.470794918682612	NA	0.522193398890055	292671721130986	3
C	C05	C210502M	21	0.769873622151535	0	0.0176982441873916	117663379398142	0	0	0.250371926379094	677133236091257	958157167164534	225891066671328	0.432159812988768	0.275604341355976	27532006656	0.606251193197572	302021645644792	3
C	C05	C210503M	21	107632392582355	0.244354370525095	0.125301819008112	15017458176	0	0	0.174858328502277	747605125383142	959992372614843	271173979411884	0.513134640372746	0.325919305536235	NA	0.76400586225757	303279396139002	3
C	C05	C210504M	21	115161048342668	0.156556951466613	0.0911072881491285	154555940377514	0	0	0.363553268139204	825327875424779	107935269572615	290469652618686	0.728535920375844	0.44426647104	NA	0.690426031291812	257654579742210	3
C	C05	C210505M	21	105764594724756	0.24403369536	0.131997344696712	148302679794197	0	0	0.401007279890223	647975060083692	82127962810792	265368189820321	0.676509451826344	0.444970957462359	317246272311155	0.571295811850052	28775301046746	2
C	C05	C210506M	21	149550163383459	0.313113902933225	0.169062240218312	198990175268352	0	0	0.373527434312030	783657916376575	10614756355749	NA	0.765026949009612	0.358034211374129	NA	0.641715460574318	274762633482488	2
C	C05	C210507M	21	115820439025847	0.18146095296	0.0713439031655388	142733075088702	0	0	0.439473974839401	580270372735509	89930104884049	NA	NA	NA	NA	0.584145184088004	314232213579793	3
C	C05	C210508M	21	149581577085679	0.30660643776	0.125301819008112	187734912523103	0	0	0.283724316734553	826760055364433	111716512488664	290380675144908	0.84482471767323	0.390415805520744	NA	0.614958233157626	292773315542710	2
C	C05	C210509M	21	124544909706998	0.181568804947507	0.0940674581706781	152156016196481	0	0	0.378687538648379	689846531887225	950798353152999	283523579497173	0.49531375047608	0.40046555136	300351770706284	0.630876188151809	309422843854334	3
C	C05	C210510M	21	117026084931085	0.200623474150398	0.156431856	14391730752	0	0	0.490881641511791	791768804778531	102608855636246	252831822789713	0.509958253423315	0.332578687807342	287225927617701	0.63121714179139	35146919037282	3
C	C05	C230501M	23	118427903799769	0.271669489497735	0.158297908341593	149501720993709	0	0	0.396859858752032	741484175440051	102890253805294	339848342170206	0.693852434834326	0.559737576260849	384029979332464	0.862602530420069	350251065317653	3
C	C05	C230502M	23	116427344844038	0.156931639560871	0.0699584527724917	155332973362394	0	0	0.445901205388523	790822414516901	106281065757895	30960547794741	0.683877422879649	0.554925334971358	375345191391661	0.84493400748535	346514608890455	3
C	C05	C230503M	23	140823428744043	0.284069224248111	0.188654483517731	167724132140571	173383541078108	1	0.49378738073867	676525099383213	933299129417989	294385302267476	0.702600232970975	0.469337281307758	353735838607894	0.608749823601071	334507109858661	3
C	C05	C230504M	23	118303859986567	0.13766003328	0.088491220936958	158935997438125	0	0	0.521491136169723	702793726417055	102413100388213	259078357647762	0.51309648768	0.476580887977483	304103528064	0.582811902691432	313325063085848	3
C	C05	C230505M	23	12524556117329	0.21283932300718	0.0911072881491285	164571070826661	0	0	0.472093569312775	682696427515136	100766813146024	267192204283741	0.632108592516477	0.338413846754399	318525375902641	0.702776695221122	289472325127293	2
C	C05	C230506M	23	0.844940572464256	0.106557540630518	0.06883001664	118277380469703	0	0	NA	807047789762873	100733707479077	222759841772918	0.563467458453661	0.431797262746269	270314247168	0.861259071302913	354772922529024	3
C	C05	C230507M	23	100212156546885	0.164603185852768	0.10637366208	152805660491395	0	0	0.39507366878945	469294419622676	720595219285057	277197248832	0.482175662669428	0.395002052456126	309149877749385	0.478759976295633	284752053782900	3
C	C05	C250501M	25	146421554234306	0.24403369536	0.17079034891162	175204796086837	193921001952334	1	0.369731144534005	77257111639147	101633677838140	27059799309527	0.652678996406729	0.42567864601436	282209311554955	0.915338389628739	349607602535815	3
C	C05	C250502M	25	0.926161141419973	0.175315380152272	0.109278596618657	132052208595392	219105448896098	2	0.489970735519477	764060800920917	997067121153155	NA	0.300414336389058	0.450914655327756	NA	114059170160525	391157848107971	3
C	C05	C250503M	25	116400438446280	0.162809417968256	0.138227705928692	154559740263773	246300840924144	1	0.387384400887848	723905785979733	948840800672669	260177733776732	0.477401730624951	0.389210505585939	308509638026468	0.813235496724874	347953450385746	3
C	C05	C250504M	25	123293710160255	0.2502909696	0.142687806331078	185216374472984	224086320749168	2	NA	891992613017787	112744227540838	232630107070619	0.489509247305047	0.609016358321924	NA	105686977207702	342179165614745	3
C	C05	C250505M	25	133281410147625	0.226648112632584	0.169062240218312	174007360176696	263791197454707	1	0.403251467279108	752373061111887	98610986508219	228494202684312	0.450697524937487	0.462911439743531	242879789237255	0.796360835995747	358473078358598	3
C	C05	C250506M	25	1226824746994	0.2815773408	0.184138302566347	175231610753453	188007692641333	2	0.483874280889352	736154882750034	917912191171864	231603689204118	0.488107499804238	0.42554065520215	294760125904898	108460406066982	360604741366191	3
C	C05	C250507M	25	130301632621365	0.27532006656	0.181891977208478	170833900628945	212518592146883	1	0.501018651213969	721912249078809	973731224397749	215264785164711	0.450697524937487	0.520708992944601	271566422899172	102357335918477	344152552128265	3
C	C05	C250508M	25	118062014236528	0.276455411857384	0.130655721951821	164517531851843	222949697392309	1	0.414920223929256	619443012994469	853964277333726	295375821837804	0.644620735740253	0.600828672778117	351678852808832	0.643486383956024	324449478661446	3
C	C05	C250509M	25	110527270753214	0.188654483517731	0.100895515449338	150238444522163	156263383768663	1	0.377618877987005	676140066082854	102505940193346	218852583267346	0.446420449638173	0.425908531350561	260009133216407	0.773598363908477	358790556544193	3
C	C05	C250510M	25	124544909706998	0.222199323656193	0.175650058242744	163970435777991	226829937142632	2	0.530411908262051	621623668882483	79942269103894	254064598420491	0.481850746417795	0.47033729085339	293466161856	0.358332097479347	32355521799407	3
C	C05	C280501M	28	126396939648	0.226042678699202	0.158421530311501	178975545273163	274873938510294	2	0.316878241538613	642213954346544	934738506241761	265769206464348	0.494483051591735	0.538161962911777	324566811311741	0.944523003404838	392738211463465	3
C	C05	C280502M	28	132655689652018	0.225348762468743	0.16894640448	182086680384	256119844721925	2	0.425311676646047	601641520126466	88477053980451	NA	0.396634197107023	0.463080570709986	NA	0.861294693324959	329137399894982	3
C	C05	C280503M	28	13766003328	0.290272787095431	0.169062240218312	174579072667710	225130418247635	3	0.481589382618128	646424131556078	887145511563734	278298910645954	0.545675931625435	0.564023077923999	NA	100046484459763	35465794338754	3
C	C05	C280504M	28	117718271734225	0.233623527057758	0.106557540630518	152965720765650	261542986565865	2	0.509125205659536	705560928360757	94857451596027	239791615786532	0.48806739072	0.335392234059694	NA	0.834939485871355	360057669957052	3
C	C05	C280505M	28	120791326935396	0.288446090185768	0.16268913024	157058829888026	200809229689214	2	0.474190179753185	630544206747811	882294811667622	NA	0.444442697334531	0.438053889335885	NA	0.696568285664567	337216594543303	3
C	C05	C280506M	28	126403134817206	0.21274732416	0.156431856	157684552365779	236041393172927	2	0.542884704838376	610957886618332	841402116104255	228445361467940	0.388001461487598	0.363407059817	264689356943019	0.816405856686951	339576853270157	3
C	C05	C280507M	28	116714519575742	0.200330521732041	0.127623853806646	155306504637154	225039819464028	2	0.50805145613787	758321285836126	982792101503394	268133510269371	0.453296225265169	0.467247054115517	305857203412897	0.85568676928289	334842236528987	3
C	C05	C280508M	28	116669223190820	0.27532006656	0.125769655678487	156212697883380	301156716511122	3	0.518178288119463	704099960884628	968578255368644	251228586687686	0.500738346621158	0.457166579183083	284804976915609	0.83571808149607	377571364317941	3
C	C05	C280509M	28	122644171337041	0.256853295367310	0.153398963587291	167070393978093	274651283347271	3	0.228235384107771	572447359698308	788908043341284	NA	0.400661043464082	0.381745014327654	NA	0.688074977836789	346700917624527	3
C	C06	C190601M	19	119540143589464	0.200623474150398	0.0940674581706781	165211000284979	0	0	0.356215131597768	81887586881222	976455245036737	417215226771488	0.563293714976171	0.513249081434356	NA	0.647089297042943	30253885450791	2
C	C06	C190602M	19	157058829888026	0.331694560356263	0.150304885109252	194637441229862	0	0	0.528238964917257	927552417449078	117134326853343	NA	122700026411038	0.645106463028343	NA	0.5372157144728	320751537736693	2
C	C06	C190603M	19	0.97855847179797	0.135075986415752	0.0761230265777445	132680775128908	0	0	0.439295864729172	671015884590225	899272261304015	235982211977895	0.407492223924189	0.181568804947507	276065663566127	0.482881953132362	2893989336	3
C	C06	C190604M	19	148371306674221	0.339338160792068	0.168482265129186	193839206456446	0	0	0.5277504343292	603530702207667	799210382957433	26802251032028	0.670580143087915	0.475717478852943	NA	0.43681250090655	275580909650039	2
C	C06	C190605M	19	156018329322508	0.264661250197609	0.169986084474438	204370661545203	0	0	0.416828546538853	668892803775161	94175546825765	327691247497816	0.664008545561686	0.300609770218504	NA	0.564028919352708	310009937651706	2
C	C06	C190606M	19	158388161888415	0.239090113001915	0.187822486151220	205253856149098	0	0	0.539302147192626	893442785167737	110331831984196	NA	108315929373524	0.460239428719238	NA	0.502540220441354	0	0
C	C06	C190607M	19	195628653115908	0.353964883747832	0.262656493107382	236071790202404	0	0	0.545429134984505	949351779445108	117703600387145	339769991232	112179856929625	0.445366741364013	NA	0.694161254746329	321362884278035	2
C	C06	C190608M	19	117678352574607	0.194076398976831	0.0957178903549844	145190337572454	0	0	0.352713995716694	735647502419655	95824352977396	25967688096	0.48181011648	0.295155035591319	294771416380942	0.600475336765860	34705364936477	3
C	C06	C210601M	21	177716502834531	0.351300116485487	0.146077537966791	232310101993462	0	0	0.59306086732004	949564087526614	124416853893218	33671171201826	0.861097335706063	0.426230162522074	382730924373281	0.887456524087457	302909351629655	1
C	C06	C210602M	21	150930072321273	0.270875660098687	0.169062240218312	210453817131854	0	0	0.336404198480007	834583068401634	105992830548934	315785977540059	0.770051601161329	0.332578687807342	365972987408296	0.698028788568445	312907162276163	2
C	C06	C210603M	21	184606558179412	0.344661661771074	0.21909396979666	236524966272	0	0	0.445763806160632	865986672254283	10590718762792	363872198992913	0.813541911262014	0.375488594731395	415502798636876	0.747065046344643	280467698895772	1
C	C06	C210604M	21	118277380469703	0.162809417968256	0.0753475595664007	159561720031801	0	0	0.503741191470327	77225445349024	103376403327523	257952288495880	0.583572597878712	0.3754364544	320724830023435	0.823805059551894	343331892419545	3
C	C06	C210605M	21	150429870136830	0.245313880907075	0.126545540000658	196077456759441	0	0	0.519079016391193	792779966997231	106593050684447	240396626078449	0.3441500832	0.146077537966791	282928451485910	0.949286176638392	346955704296889	2
C	C06	C210606M	21	170823586752	0.370502502132542	0.208001433674379	219633891193488	0	0	0.594551903385671	884547436396825	111437993073265	343538602462001	0.751289944604882	0.444970957462359	387375815569301	0.687764557358961	307809463106198	2
C	C06	C210607M	21	120146183225198	0.237858739426472	0.106924349084078	157684552365779	0	0	0.412177328231729	641271162526973	887203086636685	239048350464926	0.445850000115801	0.38169372864	30034916352	0.825830425948213	308245301685331	3
C	C06	C210608M	21	0.85119631362223	0.169062240218312	0.119052761795237	119528679344021	290293042574882	3	0.70554503522011	825781279124268	110637339715041	147577517795660	0.30718054789343	0.257994026199765	207532195274956	0.827458861241735	374786355342404	3
C	C06	C210609M	21	121449163562932	0.290272787095431	0.169986084474438	163941779219956	0	0	0.479090752214629	639745423093775	795367246837962	175231610753453	0.312863712	0.145136393547716	209857634761080	0.797867138642255	355060207485362	3
C	C06	C210610M	21	158338714261627	0.269353671099344	0.142687806331078	198640617689542	0	0	0.480836231294874	648043430482821	915306919120837	230607510539883	0.345059031849914	0.225609231169600	257478281451766	0.657862414281653	316761096605794	2
C	C06	C230601M	23	111379481472	0.21283932300718	0.13140275904	158939692607224	0	0	0.444583190572828	721037827658367	84300702126276	264383720759679	0.469670854399838	0.460239428719238	326651291423101	0.782422447655252	338516773348376	3
C	C06	C230602M	23	139052346311920	0.213115081261037	0.144460393629065	192733188496631	0	0	0.655058452260619	802240271171474	102374237213971	274208578910901	0.494957907384506	0.438723731038126	327940871555983	0.851518992703531	332353785954807	2
C	C06	C230603M	23	140197856452665	0.206584835350707	0.120361073185603	182750975975851	19553982	1	0.525740334513759	80756956386149	100217331043549	248945952498978	0.711047747376933	0.458321312079915	303642896166587	0.971081765270133	366134932978195	3
C	C06	C230604M	23	141419935126421	0.263994689393424	0.100311737075199	182139354283782	0	0	0.421637519515037	781275747733232	993565837029329	233006811724862	0.445850000115801	0.275391162769464	NA	0.848704852961913	184968680632154	1
C	C06	C230605M	23	131208938560356	0.25654824384	0.138934035034191	185102186949612	0	0	0.476719343318437	58235387068792	849862053385976	282237058021600	0.588217060991972	0.394406870723086	NA	0.843259772449196	299297313587268	2
C	C06	C230606M	23	153323649434507	0.275604341355976	0.21909396979666	197765505473477	0	0	0.496265655701	731977091519036	899250670651658	249745993433614	0.5318683104	0.3441500832	NA	0.647012964138559	332440697888751	3
C	C06	C250601M	25	138969257251777	0.325438421016796	0.19397550144	184389036243953	206318963999368	1	0.628291047123342	602739044954593	83088027152248	245254021485896	0.576892180371536	0.41975071663495	280964852285746	0.745828453293625	33358377553054	2
C	C06	C250602M	25	NA	NA	NA	NA	189900835151721	1	0.579962140927768	841974268391704	104155106189183	NA	NA	NA	NA	102961383635168	34471500613978	3
C	C06	C250604M	25	182739192121519	0.319182326170646	0.169986084474438	224706724547897	248232048867921	1	0.532111587599666	844626320189505	116939291293722	269150816314835	0.532015520009904	0.376737797832003	318792617128906	112082147936982	343487770745571	3
C	C06	C270601M	27	117012701344018	0.23151914688	0.103197610479906	155191754661702	214983165163082	1	0.51492650639271	676158058293151	848786119210206	202898811005935	0.490028875117623	0.371768459700959	241168207614065	101473909771741	330068024077993	3
C	C06	C270602M	27	126435654475345	0.288446090185768	0.125301819008112	163325645711550	183066306141461	1	0.436731079141874	550907085530557	801671717326084	193358886336575	0.446420449638173	0.407924372754206	240308659998998	0.814568778121446	331416761314535	3
C	C06	C270603M	27	133999202786512	0.245313880907075	0.17021626208086	180262720537074	224903852858223	3	0.646025725241861	688655447565553	86677113262324	274140746590992	0.479855833827799	0.430070975352229	32285412871074	101084103073354	322368676048474	3
C	C06	C270604M	27	169040237536098	0.350909813878602	0.238105523590474	226534933067539	197132415659052	1	0.471594861004133	748285230932374	970003238424179	28857501374373	0.463207378408236	0.471335178730865	332945793342641	0.886026554345333	33886047203103	3
C	C06	C270605M	27	118303859986567	0.231603689204118	0.200623474150398	151612089146362	215014781496966	1	0.611792962055841	543846942209955	720839913345099	181643185481584	0.326878952237453	0.319182326170646	215253871775398	0.801648161839403	302774677859283	3
C	C06	C270606M	27	167298732307745	0.315108279166612	0.266430593022106	219518878847386	231035076131446	2	0.635751316311792	748324813795028	897645765493152	2972205264	0.564404749024069	0.56280694789497	344776378434262	108069581596537	350728648121207	3
C	C06	C270607M	27	121552283227923	0.137802170677988	0.138227705928692	158487010859321	245132040412796	3	0.65136393968844	685632756235632	93878315511656	290963924984409	0.440860385224068	0.413737862128292	346027831228702	0.964664712441596	329833682124941	3
C	C06	C270608M	27	12827564807537	0.262879998885826	0.169062240218312	165202705400061	209818671359938	2	0.433621785503304	492986562141965	667327481479309	NA	0.350909813878602	0.3441500832	NA	0.787653796035693	308542862424117	3
C	C06	C270609M	27	160308386346709	0.28790262085667	0.257234101055088	213552803692344	192244362966638	1	0.602363303934287	68690660472467	920639810252912	227819784699114	0.388001461487598	0.34158069782324	269272983737468	112280613488381	317098900852173	2
C	C06	C270610M	27	142041503495551	0.245313880907075	0.17079034891162	190863276136932	219210129148740	2	0.433082366312325	576891435641704	746086582834062	254052269451818	0.388152797953662	0.375488594731395	306647298869013	0.723987064919253	327517362127868	3
C	C08	C190801M	19	142177883868702	0.250603638016224	0.139916905544983	185300912457679	0	0	0.429016366938811	72418286601831	103365248157138	334998006966279	0.876219497188778	0.463207378408236	405198005668253	0.652503844393905	262748738149317	1
C	C08	C190802M	19	NA	NA	NA	NA	0	0	0.357146393031251	841538856902513	113502059438554	NA	NA	NA	NA	0.470231046445808	377206624067275	1
C	C08	C190803M	19	127028831724616	0.26280551808	0.137802170677988	176482867533167	0	0	0.306130568601365	781574418424165	103616419412887	299870361118352	107844988319682	0.383535692988319	360419539389757	0.608749823601071	362564551404481	3
C	C08	C190804M	19	0.596052586454238	0.0616270042166018	0.00625727424	0.90367259083981	0	0	0.270808789312802	650166511297886	926811138384836	105213419576477	0.525759997771652	0.294690381024748	127061191243876	0.398742737060168	344924458242112	2
C	C08	C190805M	19	111465573602883	0.21274732416	0.104891029821398	159638996465409	0	0	0.381969853536886	843338077932228	108555640983661	22901709200129	0.513249081434356	0.432159812988768	276616819231444	0.502189089081189	339461733137359	2
C	C08	C190806M	19	NA	NA	NA	NA	0	0	0.461284830052019	566135692326067	91370561240439	182113556726273	0.351801297852848	0.213115081261037	217149955571375	0.631685316938278	271151684032854	1
C	C08	C190807M	19	117011028288	0.263994689393424	0.150695119132801	148010660566457	0	0	0.47907039677346	803870365424396	106776571229478	361201392624535	0.936440340888607	0.264068834792834	424959222474256	0.603645696727936	34348034957224	2
C	C08	C190808M	19	128954512964980	0.20023277568	0.106557540630518	162064610779498	0	0	0.379695132986246	848149194965687	112090030774433	364175511027714	0.79506788978407	0.445850000115801	42237018269556	0.551474701011707	338577008543328	2
C	C08	C240801M	24	138980526476135	0.214214564471871	0.131551657398297	185267101892796	227413548580164	1	0.261994883286611	7826179666214	108202273973425	241997199309283	0.538707342198689	0.488227807286606	29964765993969	0.939357810208197	371541666763167	3
C	C08	C280801M	28	0.579059936925666	0.0197872385426991	0.01251454848	0.887254127783182	277397125677029	3	0.617502663303755	745525225872791	958085198323345	19092993463655	0.394257934899012	0.384198676530672	251542424448	0.740805748185166	350532360355772	3
C	C08	C280802M	28	132041830687313	0.226648112632584	0.188134916341356	175221555734354	258395512101489	2	0.62585348304335	735269666003415	100046045201520	252578500139220	0.563293714976171	0.42645975056055	297546384693244	109118904588801	344310526713322	3
C	C08	C280803M	28	142665852672	0.275959273043748	0.219361865519063	18710191684137	291263182279179	3	0.544966048697909	766784821559906	102971218751631	243326722410444	0.475594006736268	0.430070975352229	303137007147037	119683887441557	382523514740436	3
C	C08	C280804M	28	112068113542461	0.158421530311501	0.14391730752	161497084313064	285963941179555	3	0.568033852402715	802690076428903	107153328113101	241667726033525	0.47033729085339	0.463080570709986	296594798976	103663137469471	384205753511553	3
C	C08	C280805M	28	13515857201935	0.238516263111903	0.159529817258307	185232228283995	203465841019558	1	0.47665827699493	699177292147328	998035102067142	197765505473477	0.35666463168	0.332578687807342	223510851869264	114084105575957	303444648894141	3
C	C08	C280806M	28	109566640832032	0.23151914688	0.177975183831581	156088580728697	307176675361825	2	0.510957195364749	778274647055667	105475734424994	200874096951613	0.515532567786056	0.51950451773215	236952491369682	116520651883890	334545209341674	3
C	C08	C280807M	28	0.95110568448	0.181891977208478	0.08134456512	144544389326018	253934220322921	3	0.585040823499441	714848507316147	103996774738568	202735685376	0.581960144607008	0.316843060623002	243428074027959	100399142478017	401882828872325	3
C	C08	C280808M	28	0.675814586161346	NA	NA	0.91356203904	239255664027856	2	0.534121687415107	576844655894932	802693674870962	NA	NA	NA	NA	102963928065315	349685366558916	3
C	C08	C280809M	28	130585280727659	0.246031057986429	0.181568804947507	170423156121538	259612609250063	2	0.632000826276398	723445185396126	105885596975563	192806308129003	0.506877837117971	0.364858650862947	239057358688041	112540654249315	37295913825301	3
C	C08	C280810M	28	0.976154836600132	0.132736831405437	0.13766003328	134532851332186	278436619496323	3	0.461585072809262	749800175039395	105809669848109	219048394940464	0.563710609357878	0.519391454975311	267397277055255	132933244098480	349174724057825	3
C	C09	C190901M	19	121391120256	0.27532006656	0.181568804947507	16519678022726	194760452879476	0	0.45626212494356	71584167732455	781246960196757	307909396349932	0.904711842809099	0.418863638882844	325993779139351	0.147378482924084	0	1
C	C09	C190902M	19	134602681096652	0.239090113001915	0.12149428918592	169003173912113	0	0	0.27463561225258	78520884490419	103291839939126	267829611598065	0.678128036097606	0.302686546348014	32293597759433	0.557815420935861	218137696531232	1
C	C09	C190903M	19	151612089146362	0.35666463168	0.175650058242744	21035705247321	0	0	0.411989040400915	628457110353342	854611996904424	344768996827915	0.79556019193018	0.325618835936512	397597466455463	0.652386800607183	26558886076067	1
C	C09	C190904M	19	128937812650652	0.313113902933225	0.187822486151220	179692749368011	0	0	0.288467134526937	799876094738428	951061039423337	329972597461245	0.872525233390331	0.420915075921994	401997608359535	0.654422344724087	157433506568350	1
C	C09	C190905M	19	121552283227923	0.245313880907075	0.145136393547716	161584339426441	0	0	0.381725588242857	74647881301854	106821191911015	334785223689532	0.84036381124847	0.347771624122928	381695780199811	0.593381465518452	216495541106000	2
C	C09	C190906M	19	122042515848825	0.263475087364116	0.0834824508671914	173344567056152	0	0	0.579035968354577	77585649399173	930625486967832	292846450980040	0.608533994522886	0.302686546348014	357960387913327	0.221665665470466	335278414119859	2
C	C09	C210902M	21	132361688452635	0.21909396979666	0.11888821056	172718905098508	0	3	0.530345753078252	673020216817328	872445875750961	279310031670712	0.526206629593187	0.464094062137231	327906246079527	0.805800671837885	344949091304685	2
C	C09	C210903M	21	141419935126421	0.187822486151220	0.151343273174007	185857898774513	0	0	0.572634182106916	653934080134109	910758488357717	269325324240289	0.507186720654937	0.439125145606859	305970473315281	0.783516552618088	312695285152934	1
C	C09	C250901M	25	130850361879287	0.194881698697262	0.088491220936958	167070393978093	201215024866898	2	0.529562068593244	520773731724887	840570875988526	27713579926028	0.532015520009904	0.38169372864	319959708420468	0.94639570399239	359173998749871	3
C	C09	C250902M	25	125201787602878	0.22526187264	0.138227705928692	167111400755051	0	0	0.444043771381849	707417724463423	953169726470163	250819151968686	0.520708992944601	0.331871574276374	285694424146768	0.948171716234387	372229392257506	3
C	C09	C250903M	25	158369620837627	0.277091999295301	0.190307566444361	206536500216335	0	0	0.52786238925563	749364763550203	906231648246953	250319125750386	0.589015275170333	0.400172134138025	315372208498514	0.971829827733095	348539025641136	3
C	C09	C250904M	25	143966269163771	0.226648112632584	0.152246053155489	185219545343746	0	0	0.5868422800429	620903980470597	86828607673026	30034916352	0.564404749024069	0.414163494150222	338520849601324	0.800915365957318	36997410879209	3
C	C09	C250905M	25	134544492143087	0.13766003328	0.112804615584800	166444670959213	0	0	0.688039355814743	554073714542856	80238780729591	22186074476247	0.344661661771074	0.381898830067289	268483735145660	0.605671063124255	337178796913317	3
C	C09	C250906M	25	130850361879287	0.169986084474438	0.10637366208	170254211476491	175633029863044	1	0.623507518448619	721926642847047	90410137054777	210929549773498	0.350463221506906	0.225609231169600	257201373924841	0.896728427539951	32729677062191	3
C	C09	C280901M	28	146010514545981	0.281855304678939	0.166964901734383	202117706749885	245138972781978	2	0.83959579303877	634880329429425	911121931005719	30347780064	0.561936672211369	0.490627761814149	352686642959323	0.980694622362208	368632755686222	3
C	C09	C280902M	28	154920304450423	0.353134304072682	0.162809417968256	206244353135778	270552501588994	3	129171049684414	745474847683959	100236402786464	286977043141974	0.509958253423315	0.652678996406729	345528473910867	120261473084729	381455818949355	3
C	C09	C280903M	28	136500397426617	0.312863712	0.14391730752	188718810163452	260135745438115	2	0.56202899725785	646114665538967	972756046599643	251926595445768	0.422215346244101	0.363137609895014	295826164827551	0.95205451663738	38403100241348	3
C	C09	C280904M	28	106281603506217	0.163768539184053	0.069113852964346	149769920931927	265899006831151	3	0.600974045074501	747774252159935	990006977832552	225033192241665	0.414683117786076	0.324051902961347	264789185727332	117118084082201	394549203562792	3
C	C09	C280905M	28	126792820236484	0.202662284304163	0.15017458176	176700150977077	245602995775715	3	0.504687719484687	528003001822283	727259533979122	251858203022437	0.353134304072682	0.400172134138025	305170286175037	0.73362536631279	353354636292564	3
C	C09	C280906M	28	109680932759532	0.239090113001915	0.144053270996256	1585870326687	231457628808535	3	0.740999124876272	768256584362213	103319907787190	241392145628447	0.36726521990339	0.362111871640363	287224564454767	129009223927120	380154980499585	3
C	C09	C280907M	28	120609671105551	0.239825902403180	0.188238944503213	167537276248733	288787592953531	3	0.750484760461041	794219343821003	108934556932519	235320935451779	0.522398087644409	0.437203949919164	276008217777415	183013227120621	434659798430266	3
C	C09	C280908M	28	149595972827945	0.237858739426472	0.156931639560871	206832020688446	290570973604319	3	0.709860388747945	765777257783266	105087462526782	284370225017530	0.63272770000329	0.617063693547246	324217390573942	113441382521045	373717017220612	3
C	C09	C280909M	28	154164050446113	0.232278920051463	0.200330521732041	202415809913774	255671586088774	2	0.261750617992582	733902258020831	102320980271492	294220335052567	0.515988052399529	0.490867111903261	350783151070058	108979978702822	353188678288371	3
C	C09	C280910M	28	141482214845445	0.300609770218504	0.177975183831581	191077526027616	225036043723158	2	0.656686887554141	706269821446465	944886112849354	253474448498402	0.417693561065182	0.362111871640363	313179544933952	115274389998316	370231239359422	3
W	W01	W190101M	19	0.0139916905544983	0.00625727424	0.0088491220936958	0.01877182272	340878000110012	3	0.911313101137563	829440894698708	107191831443137	151844334240598	0.247933388303938	0.194378777346082	191707606513847	0.253735663032276	435116987615949	3
W	W01	W190102M	19	0.815896735199668	0.100311737075199	0.104891029821398	116029842766739	329642995521786	3	106368375600835	865479291923904	124357839443443	153960738113612	0.25654824384	0.206868931064146	187844373179016	0.85286754068098	423123752398068	3
W	W01	W190103M	19	0.440860385224068	0	0.0139916905544983	0.693852434834326	324763588758727	3	0.873024516298614	716086371384591	109281086902842	149679702411933	0.246031057986429	0.206868931064146	190632355190993	0.878510307693668	414905005895222	3
W	W01	W210101M	21	0.539034304907402	0.0088491220936958	0	0.729717301725894	329851714339817	3	0.96863911232985	836450659830479	111420000862967	0	0.00625727424	0.00625727424	0.0139916905544983	0.996261445996225	385027566037351	3
W	W01	W210102M	21	0.99490660416	0.131997344696712	0.138934035034191	132677824142505	348473197548141	3	0.889548045667575	800707334854156	101335007147208	177267596340712	0.288920787258131	0.225609231169600	216488124823387	109050713860884	403218934631888	3
W	W01	W210103M	21	0.525759997771652	0.0139916905544983	0.01251454848	0.89479021632	341856202668207	3	0.946070016933685	758969005406823	102363082043587	0	0.0139916905544983	0.0088491220936958	0.0139916905544983	0.739558977413563	375581270781239	3
W	W01	W210104M	21	0.625852556972754	0.00625727424	0.0088491220936958	0.863526516105869	30651208969112	3	0.72406848668393	705467368867212	945789321806271	0.00625727424	0	0	0.00625727424	0.862205599317273	381206259640645	3
W	W01	W210105M	21	0.764028302456976	0.125301819008112	0.0628848278392437	101369773927085	351053130124674	3	0.684751952065944	588125771751246	862607735160478	157897948187965	0.306670280850283	0.269353671099344	199501097626267	0.695408025517933	363337096894168	3
W	W01	W210106M	21	0.656626325874327	0.106557540630518	0.0638119269033229	0.915296143949598	285467302668986	3	0.700659729339543	576312086470136	723128522494896	0	0.00625727424	0.01251454848	0.00625727424	0.547551189726376	365531056123544	3
W	W01	W240101M	24	NA	NA	NA	NA	418633863105308	3	0.679032073097446	704708097592672	978488364800316	NA	NA	NA	NA	119778540242993	382141266704321	3
W	W01	W240102M	24	0.826173488308392	0.206584835350707	0.08510813104043	116521468308396	401203577285342	3	0.879436480266859	790189088714441	109736649667566	NA	NA	NA	NA	110302064606751	367894428088795	3
W	W02	W210201M	21	0.738464408199947	0.01877182272	0.0139916905544983	105777550741904	322244771742184	3	0.78120112118511	729116330081789	982648163821017	166613953507014	0.182429325431473	0.138227705928692	195003210740329	0.710292941872787	412401057336768	3
W	W02	W210202M	21	0.01251454848	0.0197872385426991	0.0139916905544983	0.0319059634516615	304210917417967	3	0.601742462978632	705021162051843	882150873985245	0.982890120047018	0.1251454848	0.113324056316292	111465573602883	0.67638077688518	382221303739485	3
W	W02	W230201M	23	0.903217542088245	0.208001433674379	0.115378436074307	128144332280322	373013811650964	3	0.675622536701633	811376715560368	110657131146368	205879537190279	0.445366741364013	0.356719515827694	NA	109438485015154	385356241306041	3
W	W02	W230202M	23	0.69113852964346	0.05005819392	0.03754364544	102773705520055	304018133929405	3	0.594633325150347	706662051630943	949672040788397	NA	NA	NA	NA	0.899262679965496	384782531512757	3
W	W03	W250301M	25	0.00625727424	0.01877182272	0.01251454848	0.00625727424	33025331966024	3	0.623985871316092	665611024616961	874385436020994	0.0312863712	0.00625727424	0.01251454848	0.0139916905544983	10321022890346	354945321405485	3
W	W03	W250302M	25	0.0139916905544983	0.01251454848	0.0139916905544983	0.0257994026199765	371399850850277	3	0.695331692613549	784269651526678	102036343504591	0.0088491220936958	0.382973810470077	0.395447850889068	0.0197872385426991	139978771173112	423388741774225	3
W	W03	W270301M	27	0.866242726796415	0.176982441873916	0.104891029821398	116002844169993	38126866478179	3	0.782132382618593	828210227514383	11479030169583	NA	0.333108037897443	0.381898830067289	NA	147056866953613	320785973459347	3
