# Supplementary material for: Sexual selection contributes to partial restoration of phenotypic robustness in a butterfly
Source: Sci Rep. 2018 Sep 25;8:14315. doi: 10.1038/s41598-018-32132-8 (PMC6156326; doi:10.1038/s41598-018-32132-8)
Supplement: Supplementary file 2 — Morphological measurements mean repeatability [file 41598_2018_32132_MOESM2_ESM.xlsx]

## Sheet: morpho_mean_repeatability
indiv	type	family	temp	fw	hw	bsa	ssa	bhp	bhpcat	yhp	yhpcat	aesb	aeswl	aesww	aesy	pesb	peswl	pesww	pesy
W190301M	W	W03	19	6975388015296	924257444003326	0.605243598859705	0.604008702095451	289675500645649	3	426284780606783	3	110866822194515	0.144053270996256	0.0938591136	151220337680331	222114727318095	0.42645975056055	0.312926278486377	252137872920717
W190302M	W	W03	19	747714278125611	975001474444728	0.869825319461548	0.305458839042787	281788704104114	2	NA	NA	0.708068021528326	0.0139916905544983	0.0088491220936958	0.97855847179797	223895030504340	0.395992034090136	0.332578687807342	256520771408981
W240101M	W	W01	24.5	796077339404356	109123235244501	0.840791675207451	0.92488339525025	335619987044295	3	379546546031589	3	0.984800346392018	0.14391730752	0.069113852964346	127948635944269	0.01877182272	0.01877182272	0.0257994026199765	0.0176982441873916
W240102M	W	W01	24.5	750410110968468	104901423072309	0.751871474890681	110971758621212	331633240762291	3	390927523889447	3	0.954803461249901	0.08760183936	0.0753475595664007	120401728843977	17186102349725	0.200623474150398	0.220430192612034	174358023205461
W240103M	W	W01	24.5	706831178407736	978512354414046	0.760716762222008	116976104880047	345573292553764	3	388071969903885	3	0.590873581500476	0	0.0139916905544983	0.865338270557303	154859636639677	0.281020588222078	0.238105523590474	188759262466947
W240104M	W	W01	24.5	702511848455733	853967875775786	0.630414798151977	0.944816461015027	341491180609212	3	385728695088944	3	0.65075652096	0.0088491220936958	0.00625727424	0.844755197171884	NA	NA	NA	NA
W240105M	W	W01	24.5	741612519873504	989145750699661	0.753495669467294	0.985925970742651	355307713517791	3	406538943176282	3	0.826576216666802	0.107107282235935	0.0773982078599294	109907378877682	157871909505704	0.320650964261227	0.192760611609127	182632031298759
W250201M	W	W02	24.5	763885676740692	107273755974023	0.788954847983747	109927015603211	373841119928175	3	393958686537358	3	112749067328035	0.181891977208478	0.119545056500958	159373892697981	246407932083073	0.40046555136	0.407492223924189	291259144789563
W250202M	W	W02	24.5	818552009026872	997125895706792	0.744542667926447	0.961779328655886	328052187508137	3	382221303739485	3	134816309752757	0.246031057986429	0.213115081261037	184932890649732	244506543896995	0.478180226003831	0.351801297852848	282829487823507
W250203M	W	W02	24.5	793256160829763	108852272557426	0.724289003963261	0.972426920674054	336260362745247	3	390568730074695	3	108501929205854	0.10637366208	0.0823015929263838	135585184880236	174531968852510	0.303526177770514	0.24298857837184	206182645821128
W270201M	W	W02	28	540214914691303	758706319136485	0.531751974805679	0.404491452903655	277872300705798	3	365491537116333	3	106684232045114	0.0938591136	0.069113852964346	138743680546709	182311244711829	0.222199323656193	0.221228052342395	203190950966802
W270202M	W	W02	28	551547608217136	698762271829807	0.5014800412138	0.674379158503558	325386493029201	3	362055645836006	3	142349894669878	0.22742415942055	0.156931639560871	172001076098515	204321802618217	0.333753881178848	0.292155075933582	235861891416681
W270203M	W	W02	28	738431497092967	979608679761485	0.653207803401001	121109277209419	310793192797420	3	395027004310586	3	133150620324974	0.240722146371205	0.157554139583306	167398166927108	21381665508069	0.413737862128292	0.401685816091299	260083662120581
W270204M	W	W02	28	573481312050051	72443475696247	0.383394734418718	0.238961005317087	313148960857434	3	362674681108575	3	0.98959934551068	0.125769655678487	0.04380091968	135892381218948	NA	0.295751375927727	0.10011638784	NA
W270301M	W	W03	28	607728884610336	81085134301969	0.710820487056418	0.840739090317765	337520623205446	3	380161685744544	3	110527270753214	0.131551657398297	0.150695119132801	146612622315057	261648354436105	0.47012913094461	0.429615536301088	293177170977093
W270302M	W	W03	28	434756572736263	602326423598445	0.586611585042985	0.48856451379205	285710421843971	3	322755899500623	3	107410263412239	0.189379482832074	0.169062240218312	157151040790930	205753982315960	0.350909813878602	0.338413846754399	244710627854177
W270303M	W	W03	28	615497921016647	8046860122912	0.591498587210316	0.840152175097391	353743259142168	3	373275677231972	3	122177185262548	0.18146095296	0.150695119132801	158754828791779	259133512773877	0.363245413848672	0.392017107521697	292110177093412
W270304M	W	W03	28	699890983155781	923636113007732	0.769953043652456	146198715479662	34461197746011	3	403947386682134	3	NA	0.238516263111903	0.182429325431473	NA	NA	0.461046904213863	0.417412254335957	NA
W270305M	W	W03	28	614057344712188	796908579520084	0.551389886673503	0.83713787351761	329798900716443	3	356130690370822	2	128617050527544	0.211084488489273	0.158421530311501	162006618371816	235582843447440	0.379636620001974	0.322112906328828	270651523999154
W280101M	W	W01	28	838387821139139	105229600988129	0.748345742851529	129754741959936	391902870515879	3	422874671722406	3	0.820872344850104	0.0946897414160371	0.0380615132888723	103991304581698	171145315659494	0.359344097010434	0.331694560356263	195504525788049
W280102M	W	W01	28	727094005644389	931820169731563	0.813686709004121	119268806070385	370958376643377	3	38327799972349	3	0.630216558333224	0.01251454848	0	0.78777069791653	NA	NA	NA	NA
W280103M	W	W01	28	757130201514454	996011578149057	0.755658435091503	138933858526435	302588713049564	2	393973783756051	3	108712824515152	0.156931639560871	0.08510813104043	144183675311731	NA	NA	NA	NA
W280104M	W	W01	28	753806440532227	987591223729989	0.692412383092557	100232567117783	383185395155557	3	39323333840724	3	0.939883416384433	0.126700146704622	0.119545056500958	123015528993214	NA	NA	NA	NA
W280105M	W	W01	28	756206601385867	985018337657496	0.81105407194626	104080932899465	325526786834339	3	398033352883896	3	0.98261123510432	0.157554139583306	0.114184539866617	133366574934913	170741053307515	0.356170293768583	0.277868070068382	210676021333121
