# Supplementary material for: Sexual selection contributes to partial restoration of phenotypic robustness in a butterfly
Source: Sci Rep. 2018 Sep 25;8:14315. doi: 10.1038/s41598-018-32132-8 (PMC6156326; doi:10.1038/s41598-018-32132-8)
Supplement: Supplementary file 3 — Pheromone quantities [file 41598_2018_32132_MOESM3_ESM.csv]

type;temp;age;vial;msp1 (ng/ind);msp2 (ng/ind);msp3 (ng/ind);total
comet;20;3;1;991	7059846;0;3201	961758;7308	989322
comet;20;3;2;0;0;150	6845936;2650	154188
comet;20;3;3;0;0;0;1681	611648
comet;20;3;4;159	7354886;0;580	382072;2158	559882
comet;20;3;5;0;0;569	267556;2698	112258
comet;20;3;6;214	7802603;0;731	770194;3412	619691
comet;20;3;7;0;0;617	5062344;2775	37406
comet;20;3;8;0;0;380	103577;2478	622185
comet;20;3;9;144	2725955;0;732	7452876;2778	58869
comet;20;7;10;1367	6503;0;4917	913555;9524	550018
comet;20;7;11;1323	895728;0;3969	659667;8151	339609
comet;20;7;12;1862	678961;98	20431934;8462	678961;15499	2936
comet;20;7;13;1074	00582;0;4355	601358;8620	198836
comet;20;7;14;1701	338704;0;4406	492122;10520	36489
comet;20;7;15;482	0164701;0;1382	684175;6150	63432
comet;20;7;16;555	8823529;0;1634	836601;6662	91503
comet;20;14;19;2485	809313;0;7483	592018;14197	48707
comet;20;14;20;1029	801572;116	4357918;3975	065519;8334	631224
comet;20;14;21;2811	874323;0;11608	66739;19727	974
comet;20;14;22;2702	51706;0;11747	0858;18785	12138
comet;20;14;23;1108	108742;0;5549	824232;10058	82353
comet;20;14;24;2091	5908;0;7024	053666;13633	3785
comet;20;14;25;2191	14152;0;8107	670148;15065	17825
comet;20;14;26;1682	33512;0;7114	285714;13313	53997
comet;20;14;27;2078	86589;0;10386	29327;18261	69769
comet;20;28;28;3487	411248;0;17485	60802;27160	46433
comet;20;28;29;4041	30311;0;17481	94555;27351	97631
comet;20;28;30;2132	118451;0;8447	220957;14615	94533
comet;20;28;31;2520	210089;74	97538024;13672	96203;23682	17529
comet;20;28;32;4328	600636;0;20769	51386;31361	65379
stock;20;3;33;383	9727582;0;1338	524404;4356	912599
stock;20;3;34;765	8026477;116	6759373;2124	262988;7421	136945
stock;20;3;35;437	1815107;131	2965051;1574	475761;5665	636979
stock;20;3;36;484	3929225;0;1042	513728;4851	397193
stock;20;3;37;372	8798874;106	1193545;1905	274559;5332	156396
stock;20;3;38;476	9722571;0;600;5400	342505
stock;20;3;39;420	8713273;113	0699088;1391	151638;5709	219858
stock;20;3;40;743	6477706;0;2537	934125;6972	39525
stock;20;3;41;825	358692;0;2684	351018;6816	68335
stock;20;7;42;1431	4523;258	7308348;7347	125213;13264	20358
stock;20;7;43;1764	701957;355	4492883;6801	912811;13683	2936
stock;20;7;44;2251	053678;193	0019881;8279	681909;14549	10537
stock;20;7;45;1592	900354;208	1954115;7917	520831;15403	72104
stock;20;7;46;2006	588184;120	9201858;7625	618317;14356	51798
stock;20;7;47;1767	085634;283	1904147;5824	221778;13779	63115
stock;20;7;48;1321	423131;443	7819606;5711	522141;11686	64998
stock;20;7;49;1199	815593;226	2678004;5320	950722;10195	14394
stock;20;7;50;1823	790174;90	65386036;5907	572959;11881	64019
stock;20;14;51;2057	700205;271	6632444;10566	32444;18279	46612
stock;20;14;52;3818	539667;506	0381485;16096	63467;25577	1373
stock;20;14;53;4166	288457;326	3801004;15349	48724;24669	12503
stock;20;14;54;3281	71123;620	6631016;15531	7861;24572	2139
stock;20;14;55;3469	901547;559	07173;20111	81435;30625	3516
stock;20;14;56;1899	266647;184	9222646;8226	635377;15537	63567
stock;20;14;57;3564	548713;428	9996742;18425	54578;29554	18703
stock;20;14;58;3004	939263;0;17755	14507;26528	90272
stock;20;14;59;3528	442728;573	8738739;15033	52638;27741	69884
stock;20;28;60;2644	347105;621	0252161;14187	11969;24664	63833
stock;20;28;61;997	1008078;479	1634392;6384	884364;12298	83811
stock;20;28;62;3051	396297;691	4339504;15339	37873;23889	73957
stock;20;28;63;2457	810682;249	3283977;9642	072977;18451	63406
stock;20;28;64;2788	976378;444	4368367;13222	52653;21961	45156
stock;20;28;65;2909	279689;323	9454899;12411	42116;19891	23945
stock;20;28;66;550	551787;556	2012757;1817	920421;7671	155209
stock;20;28;67;3279	234381;445	7927049;15121	05453;25121	4879
stock;20;28;68;306	2715517;380	0431034;837	737069;5993	146552
comet;27;3;1;1583	455927;152	4418184;5746	484987;11300	1206
comet;27;3;2;1414	783884;324	6134748;7876	718203;12775	84923
comet;27;3;3;1571	759747;212	2936424;6452	406041;11907	34106
comet;27;3;4;1887	702344;285	5762261;8695	288717;15358	34743
comet;27;3;5;941	9059604;195	0806544;4496	739503;8364	443428
comet;27;3;6;773	3885017;308	2317073;3200	174216;7317	399826
comet;27;3;7;784	3781428;183	1713041;3421	656051;7061	884009
comet;27;3;8;1669	848436;118	413415;6122	928088;11311	83489
comet;27;3;9;1114	316547;158	2014388;3583	453237;7665	683453
comet;27;3;10;1130	29422;141	993255;4389	231306;9052	540993
comet;27;3;11;497	8353046;0;3061	124749;6031	600089
comet;27;3;12;1215	041597;255	2412646;3620	831947;8369	916805
comet;27;7;13;1621	539088;245	215798;8405	435668;14123	45277
comet;27;7;14;885	6707649;154	7818518;5086	584702;10063	75802
comet;27;7;15;294	6843854;276	8770764;2777	408638;6750	166113
comet;27;7;16;1620	590599;494	7770189;8564	58417;14606	52873
comet;27;7;17;5810	085987;651	2433186;26534	06925;41477	66674
comet;27;7;18;2803	793065;205	9028167;14768	91482;24031	91561
comet;27;7;19;2036	743485;93	81865173;10064	50571;18467	47792
comet;27;7;20;1236	786607;114	4037395;7421	11099;12570	38809
comet;27;7;21;3710	806023;444	4198406;17361	07174;26436	80248
comet;27;7;22;1495	352113;281	5895372;9252	072435;15767	14286
comet;27;7;23;278	0932485;191	0929636;1957	81977;5548	646852
comet;27;7;24;1041	612396;133	8648102;7496	227263;13859	6901
comet;27;14;25;2080	016757;347	5073314;6926	518643;13112	58902
comet;27;14;26;1411	401099;235	0274725;3158	104396;9034	271978
comet;27;14;27;3035	896269;1143	835305;10589	9454;19434	75887
comet;27;14;28;75	51470588;0;148	0882353;1919	117647
comet;27;14;29;283	1739284;94	86362026;419	3411265;4289	266738
comet;27;14;30;1318	460599;230	2504582;5096	224801;10800	80635
comet;27;14;31;1740	946815;501	3909994;5235	184103;11051	50205
comet;27;14;32;470	006079;344	3161094;1885	787234;6254	589666
comet;27;14;33;473	6946903;152	920354;1924	712389;5279	933628
comet;27;14;34;2437	256909;167	5196179;9380	484476;16658	95599
comet;27;14;35;1078	197606;582	609716;2596	573574;8340	154893
comet;27;14;36;677	4870291;120	6632078;2882	720505;6381	141439
comet;27;21;37;1136	003662;470	9773404;5311	490043;9193	362325
comet;27;21;38;1845	289522;189	84375;9956	456801;15632	32996
comet;27;21;39;1434	149891;767	8632064;5892	966287;15694	66408
comet;27;21;40;1003	81827;940	3093282;5048	308362;1022	15466
comet;27;21;41;2134	632353;695	3676471;10570	95588;17943	52941
comet;27;21;42;679	9581736;1070	059254;2033	670268;8180	341582
comet;27;21;43;558	7541713;547	6084538;1204	538376;5417	886541
comet;27;21;44;773	0863334;375	2534079;3912	198532;7969	31807
comet;27;21;45;881	015299;318	7760779;3271	418637;7647	496523
comet;27;21;46;1854	395226;209	0429194;5672	458113;11280	74363
comet;27;21;47;1227	418182;648	2181818;37228	65455;9895	345455
comet;27;21;48;1027	947393;788	7505871;2126	068577;9804	391733
stock;27;3;49;838	173378;350	4264277;4320	803196;8182	878117
stock;27;3;50;1640	147701;0;6901	98053;12820	67808
stock;27;3;51;1012	052153;340	3966254;4006	727293;8622	395091
stock;27;3;52;1621	750159;220	2282815;6031	578947;12682	68865
stock;27;3;53;600	11818;60	98089423;2695	390979;6606	558992
stock;27;3;54;2580	011126;576	6920082;7949	972186;15118	15316
stock;27;3;55;398	4747583;114	7153598;2455	746509;5778	431794
stock;27;3;56;132	0650441;102	8589648;1604	166224;4622	786694
stock;27;3;57;981	3857291;111	8924509;4713	02999;9745	915202
stock;27;7;58;1682	614874;0;7357	887257;14256	75036
stock;27;7;59;2004	841757;240	5526689;7901	818611;17370	59518
stock;27;7;60;938	3845604;370	3359543;2049	821301;7021	443888
stock;27;7;61;1986	838106;652	5306838;6232	986558;12983	14436
stock;27;7;62;562	6570916;181	8312388;1635	40395;5559	712747
stock;27;7;63;2337	119772;204	8954373;11772	78992;18548	6692
stock;27;7;64;3352	721617;127	2640268;15572	58045;24850	2931
stock;27;7;65;3588	642659;249	6537396;16832	68698;26734	277
stock;27;7;66;2827	689031;106	7092652;11670	78452;20316	50692
stock;27;7;67;3811	136784;518	4842884;16549	76895;27469	61645
stock;27;14;68;1462	219585;382	504451;5088	4273;10539	98813
stock;27;14;69;476	3223287;280	1561945;814	1285055;5293	43273
stock;27;14;70;824	0376692;240	988817;3479	505592;7472	772219
stock;27;14;71;820	5381923;271	1475805;2089	827441;5887	52009
stock;27;14;72;877	6865491;440	9079932;6848	273364;12154	2077
stock;27;14;73;719	1358753;597	7334435;2516	30268;7143	902727
stock;27;14;74;1860	707059;358	8858469;5305	654089;12876	60993
stock;27;14;75;1551	844799;263	3658653;4808	355154;9675	981909
stock;27;14;76;473	6915562;353	0355897;989	7418004;4322	191207
stock;27;14;77;967	9398284;273	7336937;2817	863439;6720	15513
stock;27;14;78;386	3551402;187	6401869;1493	901869;3715	23364
stock;27;14;79;1491	973361;553	6628111;3797	125832;10811	63687
stock;27;21;80;827	4058344;412	6969934;1305	957304;6642	584106
stock;27;21;81;613	2627216;434	2159797;535	6205388;4359	56712
stock;27;21;82;287	3300445;388	7618818;362	98881;4418	168692
stock;27;21;83;439	9166956;523	6376258;409	788268;4578	826796
stock;27;21;84;1197	073171;896	3763066;1842	299652;6944	738676
stock;27;21;85;766	7507452;378	4911717;1205	572116;3940	655813
stock;27;21;86;253	7617196;162	0397896;338	9663846;2921	79282
stock;27;21;87;346	7132867;696	9230769;1360	27972;5905	454545
stock;27;21;88;1256	434962;380	0412939;2283	757743;7856	779078
stock;27;21;89;1152	049041;365	3536156;5123	805199;11735	79294
stock;27;21;90;520	6561768;255	105457;852	4941413;5704	251758
stock;27;21;91;1129	095244;185	1288455;2920	444999;8618	163242
